# Supplementary material for: Animal Board Invited Review: Comparing conventional and organic livestock production systems on different aspects of sustainability
Source: Animal. 2017 May 31;11(10):1839–51. doi: 10.1017/S175173111700115X (PMC5607874; doi:10.1017/S175173111700115X)
Supplement: Supplementary file 1 [file S175173111700115Xsup.zip]

Archive with 9 entries (8 files):
- S175173111700115Xsup001/
- S175173111700115Xsup001/S175173111700115Xsup001.docx
- S175173111700115Xsup001/S175173111700115Xsup002.docx
- S175173111700115Xsup001/S175173111700115Xsup003.docx
- S175173111700115Xsup001/S175173111700115Xsup004.docx
- S175173111700115Xsup001/S175173111700115Xsup005.docx
- S175173111700115Xsup001/S175173111700115Xsup006.docx
- S175173111700115Xsup001/S175173111700115Xsup007.docx
- S175173111700115Xsup001/S175173111700115Xsup008.docx
